# Supplementary material for: Thiolactones and Δ8,9-Pregnene Steroids from the Marine-Derived Fungus Meira sp. 1210CH-42 and Their α-Glucosidase Inhibitory Activity
Source: Mar Drugs. 2023 Apr 16;21(4):246. doi: 10.3390/md21040246 (PMC10140954; doi:10.3390/md21040246)
Supplement: Supplementary file 1 [file marinedrugs-21-00246-s001.zip]

Archive with 1 entries (1 files):
- marinedrugs-2357466-supplementary.pdf
